# Supplementary material for: Distinct Roles of Transketolase (TktA) and Transaldolase (talB) in Metabolism, Biofilm Formation, and Flea Colonization in Yersinia pestis
Source: Pathogens. 2026 Jun 3;15(6):603. doi: 10.3390/pathogens15060603 (PMC13304616; doi:10.3390/pathogens15060603)
Supplement: Supplementary file 1 [file pathogens-15-00603-s001.zip]

Archive with 2 entries (2 files):
- Table S1.csv
- __MACOSX/._Table S1.csv
