# Supplementary material for: Distinct Roles of Transketolase (TktA) and Transaldolase (talB) in Metabolism, Biofilm Formation, and Flea Colonization in Yersinia pestis
Source: Pathogens. 2026 Jun 3;15(6):603. doi: 10.3390/pathogens15060603 (PMC13304616; doi:10.3390/pathogens15060603)
Supplement: Supplementary file 1 [file pathogens-15-00603-s001.zip › Table S1.csv]

	WT#1	WT#2	WT#3	tktA#1	tktA#2	tktA#3	talB#1	talB#2	talB#3
	WT	WT	WT	tktA	tktA	tktA	talB	talB	talB
3-hydroxybutyric acid	7.36E+06	4.43E+06	5.26E+06	1.10E+07	4.74E+06	6.53E+06	3.19E+06	5.62E+06	5.16E+06
5-Hydroxylysine	0.00E+00	0.00E+00	0.00E+00	0.00E+00	0.00E+00	0.00E+00	0.00E+00	0.00E+00	0.00E+00
5-oxo-L-Proline	1.94E+09	1.93E+09	1.94E+09	2.96E+09	1.72E+09	3.17E+09	9.77E+08	1.89E+09	1.91E+09
Acetyl CoA	6.76E+06	9.50E+06	7.51E+06	4.37E+06	1.33E+07	6.14E+06	8.87E+05	1.53E+06	2.97E+06
acetyl-aspartate (N)	1.44E+09	1.57E+09	1.43E+09	1.69E+09	6.08E+09	2.31E+09	6.95E+07	1.73E+07	3.85E+07
acetyl-carnitine	0.00E+00	0.00E+00	0.00E+00	0.00E+00	8.25E+03	0.00E+00	0.00E+00	0.00E+00	0.00E+00
acetyl-glutamine	3.41E+06	4.87E+06	6.22E+06	2.32E+06	1.01E+06	1.45E+06	1.17E+04	1.23E+04	3.85E+04
acetyl-lysine	1.71E+07	3.25E+07	2.40E+07	1.41E+07	9.25E+06	1.77E+07	1.15E+07	1.74E+07	1.96E+07
Adenine	2.34E+09	2.46E+09	2.52E+09	1.68E+09	3.60E+09	2.68E+09	1.69E+09	2.36E+09	2.38E+09
Adenosine	3.83E+07	4.32E+07	4.76E+07	1.48E+08	3.19E+08	1.67E+08	2.69E+07	3.63E+07	4.72E+07
ADP	3.03E+07	3.15E+07	2.36E+07	4.77E+06	2.14E+07	6.50E+06	1.69E+07	2.09E+07	3.07E+07
aKG	9.63E+06	8.87E+06	9.20E+06	8.98E+05	2.87E+06	1.77E+06	6.12E+06	4.94E+06	6.88E+06
Aminoadipate	9.41E+06	1.61E+07	1.10E+07	1.38E+06	1.02E+07	3.55E+06	2.43E+06	4.48E+06	5.55E+06
AMP	2.76E+08	3.20E+08	2.57E+08	1.48E+08	4.36E+08	2.10E+08	2.45E+08	3.76E+08	4.69E+08
Arachidonic acid	0.00E+00	0.00E+00	0.00E+00	0.00E+00	0.00E+00	0.00E+00	0.00E+00	0.00E+00	0.00E+00
Arginine	4.11E+08	3.85E+08	3.64E+08	1.14E+09	6.22E+08	1.20E+09	2.60E+08	4.56E+08	4.90E+08
Argininosuccinate	3.57E+06	1.10E+07	4.44E+06	3.57E+06	1.50E+07	3.24E+06	2.59E+06	3.83E+06	4.18E+06
Asparagine	1.17E+08	1.31E+08	1.12E+08	2.44E+07	1.51E+08	4.13E+07	2.36E+08	3.48E+08	3.48E+08
Aspartate	4.61E+08	5.33E+08	5.66E+08	1.09E+09	1.77E+09	1.79E+09	3.14E+09	5.35E+09	4.88E+09
ATP	2.48E+06	1.46E+06	1.59E+06	3.39E+05	4.13E+05	1.70E+05	5.43E+05	2.99E+05	1.00E+06
Behenic acid	0.00E+00	0.00E+00	0.00E+00	0.00E+00	0.00E+00	0.00E+00	0.00E+00	0.00E+00	4.33E+04
beta-Alanine	8.74E+04	5.59E+05	1.72E+04	4.88E+04	3.91E+05	8.59E+04	4.20E+05	4.86E+05	3.60E+05
betaine	1.94E+10	2.16E+10	2.02E+10	6.32E+09	7.61E+09	7.34E+09	1.59E+10	2.57E+10	2.14E+10
Butyric acid	1.66E+07	1.78E+07	2.00E+07	2.49E+07	1.90E+07	2.28E+07	1.43E+07	1.99E+07	1.60E+07
Butyryl-carnitine	0.00E+00	0.00E+00	1.00E+04	0.00E+00	2.51E+04	4.72E+04	0.00E+00	4.83E+04	0.00E+00
carnitine	4.78E+07	5.06E+07	4.94E+07	1.01E+07	1.14E+07	1.41E+07	2.46E+07	3.68E+07	4.17E+07
Carnosine	0.00E+00	0.00E+00	0.00E+00	0.00E+00	0.00E+00	1.09E+04	0.00E+00	1.51E+04	0.00E+00
CDP	3.70E+06	3.11E+06	2.85E+06	1.06E+06	1.60E+06	9.62E+05	2.15E+06	1.86E+06	3.23E+06
CDP-ethanolamine	0.00E+00	0.00E+00	0.00E+00	0.00E+00	0.00E+00	0.00E+00	0.00E+00	0.00E+00	0.00E+00
cGAMP	0.00E+00	1.32E+05	0.00E+00	5.76E+05	2.47E+06	7.82E+05	5.11E+05	1.61E+06	1.42E+06
cis-aconitate	1.16E+06	4.05E+05	5.80E+05	1.75E+05	5.97E+05	1.69E+05	1.24E+06	7.45E+05	1.34E+06
Citrate	2.23E+07	2.31E+07	1.78E+07	0.00E+00	3.14E+06	1.87E+08	1.34E+07	4.62E+07	3.71E+07
Citrulline	8.95E+07	1.17E+08	1.06E+08	2.98E+07	3.22E+07	3.81E+07	8.25E+07	1.17E+08	1.19E+08
CMP	5.73E+07	5.89E+07	5.77E+07	2.56E+07	5.72E+07	3.64E+07	4.69E+07	7.12E+07	8.90E+07
Coanzyme A	5.90E+07	7.33E+07	6.43E+07	1.14E+07	6.15E+07	1.54E+07	3.86E+07	6.31E+07	7.15E+07
Corticosterone	0.00E+00	0.00E+00	0.00E+00	0.00E+00	0.00E+00	0.00E+00	0.00E+00	0.00E+00	0.00E+00
Creatine	0.00E+00	0.00E+00	0.00E+00	0.00E+00	0.00E+00	0.00E+00	0.00E+00	0.00E+00	0.00E+00
Creatinine	1.74E+06	1.14E+06	1.91E+06	2.16E+06	6.95E+05	2.76E+06	3.43E+05	1.04E+06	1.09E+06
Cystathionine	2.21E+05	5.93E+04	1.18E+05	2.08E+05	2.35E+06	5.94E+04	0.00E+00	0.00E+00	0.00E+00
Cysteinesulfinic acid	1.57E+05	3.26E+04	0.00E+00	0.00E+00	6.40E+05	1.12E+06	5.31E+04	1.02E+05	2.83E+05
Cystine	0.00E+00	6.86E+03	1.03E+04	4.03E+04	1.54E+05	4.42E+05	0.00E+00	0.00E+00	0.00E+00
Cytidine	3.48E+06	6.32E+06	3.36E+06	2.92E+06	5.62E+06	4.28E+06	2.94E+06	6.06E+06	5.99E+06
Decanoic acid	5.84E+07	4.06E+07	3.61E+07	1.45E+08	4.15E+07	1.89E+07	1.15E+07	1.14E+07	1.35E+07
Decanoyl-Carnitine	0.00E+00	0.00E+00	0.00E+00	0.00E+00	0.00E+00	0.00E+00	0.00E+00	0.00E+00	0.00E+00
Dephospho-CoA	1.98E+06	1.98E+06	2.45E+06	3.50E+06	6.47E+06	5.34E+06	1.03E+06	2.36E+06	2.34E+06
dihydroxyacetone phosphate (DHAP)	9.86E+06	6.62E+06	1.04E+07	1.97E+05	2.00E+06	4.45E+05	6.93E+05	3.94E+05	1.20E+06
Docosahexaenoic acid	0.00E+00	0.00E+00	0.00E+00	0.00E+00	0.00E+00	0.00E+00	0.00E+00	0.00E+00	0.00E+00
Dodecanoic acid/Lauric acid	3.40E+07	2.17E+07	1.83E+07	4.10E+08	5.30E+07	7.38E+07	1.23E+07	1.46E+07	2.24E+07
Dodecanoyl-carnitine	0.00E+00	0.00E+00	4.37E+03	0.00E+00	0.00E+00	0.00E+00	0.00E+00	6.84E+03	0.00E+00
Eicosapentaenoic acid	0.00E+00	0.00E+00	0.00E+00	0.00E+00	0.00E+00	0.00E+00	0.00E+00	0.00E+00	0.00E+00
FAD	1.55E+07	2.00E+07	1.69E+07	2.91E+06	1.40E+07	3.80E+06	7.01E+06	1.55E+07	1.34E+07
Flavin mononucleotide	7.43E+06	9.10E+06	6.81E+06	2.10E+06	9.26E+06	2.17E+06	2.77E+06	6.06E+06	7.01E+06
Fructose	6.20E+07	8.83E+07	6.50E+07	1.82E+08	1.10E+08	1.85E+08	2.45E+07	5.84E+07	4.32E+07
Fumarate	8.45E+07	1.25E+08	7.26E+07	3.00E+07	7.41E+07	4.43E+07	7.18E+07	7.29E+07	9.94E+07
G6P	1.54E+07	1.28E+07	1.53E+07	1.99E+06	7.92E+06	7.13E+06	3.52E+06	3.09E+06	2.33E+06
GDP	1.26E+06	7.39E+05	1.05E+06	1.50E+05	4.10E+05	3.12E+05	3.15E+05	5.16E+05	8.22E+05
GLN	6.15E+08	1.09E+09	7.52E+08	2.81E+08	4.95E+08	4.23E+08	3.99E+08	3.52E+08	3.55E+08
GLU	3.37E+09	4.80E+09	3.82E+09	1.20E+09	2.98E+09	1.72E+09	2.11E+09	3.48E+09	3.44E+09
Glucose	3.53E+05	1.41E+05	3.95E+04	1.10E+05	1.44E+06	5.43E+05	9.50E+05	2.15E+06	1.47E+06
Glyceraldehyde 3-phosphate	8.96E+05	9.21E+04	4.25E+05	4.74E+04	1.27E+06	1.98E+04	1.21E+04	8.32E+04	1.06E+05
Glycerol	1.06E+07	7.17E+06	9.90E+06	5.19E+06	3.98E+06	4.00E+06	5.36E+06	5.96E+06	4.34E+06
Glycerol 3-phosphate	3.53E+08	3.57E+08	1.29E+08	2.17E+07	7.74E+07	6.63E+07	6.73E+06	3.20E+06	7.01E+06
Glycine	1.70E+07	1.89E+07	1.74E+07	2.10E+07	2.43E+07	2.72E+07	5.35E+06	1.04E+07	1.13E+07
GMP	2.19E+07	1.87E+07	2.21E+07	9.55E+06	1.86E+07	1.47E+07	1.34E+07	1.93E+07	2.31E+07
GSH	1.30E+08	1.70E+08	1.56E+08	3.45E+08	9.20E+08	5.89E+08	6.65E+08	9.30E+08	8.86E+08
GSSG	1.60E+04	5.15E+04	1.41E+05	4.32E+06	1.13E+07	4.60E+06	5.50E+06	1.53E+07	1.27E+07
guanine	1.06E+09	9.94E+08	1.19E+09	9.39E+08	1.64E+09	1.47E+09	6.21E+08	7.10E+08	9.66E+08
guanosine	6.10E+06	8.18E+06	9.76E+06	3.29E+07	9.93E+07	4.29E+07	2.89E+06	3.39E+06	6.00E+06
Hexanoic acid	2.36E+07	2.44E+07	2.54E+07	3.00E+07	1.40E+07	2.44E+07	1.41E+07	1.41E+07	1.29E+07
Hexanoyl-carnitine	0.00E+00	1.75E+03	1.89E+04	0.00E+00	0.00E+00	0.00E+00	0.00E+00	0.00E+00	0.00E+00
Histidine	1.49E+09	8.26E+08	1.57E+09	1.32E+09	1.32E+09	1.66E+09	9.55E+08	1.39E+09	1.35E+09
Homocysteine	2.28E+06	7.70E+04	2.50E+05	0.00E+00	2.95E+04	0.00E+00	9.32E+04	1.45E+04	5.02E+05
Hydroxy-L-proline	1.36E+06	1.57E+06	1.36E+06	1.70E+06	1.17E+06	1.98E+06	3.48E+05	1.27E+06	1.45E+06
hypoxanthine	2.11E+08	1.41E+08	2.08E+08	3.31E+07	6.13E+07	3.88E+07	5.28E+07	4.38E+07	7.29E+07
IMP	2.20E+07	1.39E+07	1.73E+07	1.82E+05	2.05E+06	1.41E+06	2.61E+05	2.76E+05	3.72E+05
Inosine	2.28E+05	1.33E+05	3.92E+05	1.03E+05	4.04E+05	0.00E+00	0.00E+00	0.00E+00	0.00E+00
IsoLeucine	3.68E+09	3.38E+09	3.39E+09	4.66E+09	2.52E+09	5.23E+09	2.48E+09	4.98E+09	4.79E+09
Itaconic acid	2.12E+05	4.68E+05	1.93E+05	1.17E+04	3.68E+04	1.18E+05	0.00E+00	1.83E+05	0.00E+00
Kynurenic acid	2.59E+06	2.44E+06	1.32E+06	1.44E+06	1.49E+06	1.51E+06	2.64E+05	6.49E+05	9.09E+05
Lactate	6.66E+08	0.00E+00	1.06E+09	9.59E+07	3.86E+08	1.56E+08	5.69E+07	3.30E+07	6.26E+07
L-Alanine	1.43E+09	1.68E+09	1.55E+09	5.76E+08	5.98E+08	7.59E+08	1.09E+09	1.84E+09	1.73E+09
L-Dihydroorotic acid	3.02E+04	0.00E+00	0.00E+00	7.17E+04	1.76E+07	6.70E+05	1.71E+06	1.79E+06	2.06E+06
Leucine	1.68E+09	1.90E+09	1.81E+09	1.68E+09	1.18E+09	2.12E+09	1.14E+09	2.08E+09	2.06E+09
Linolenic acid	0.00E+00	0.00E+00	0.00E+00	2.34E+04	0.00E+00	0.00E+00	0.00E+00	0.00E+00	0.00E+00
L-Kynurenine	4.60E+05	6.91E+05	4.32E+05	3.82E+06	2.62E+06	5.34E+06	5.68E+04	1.62E+05	4.90E+05
L-Sarcosine	5.75E+06	8.84E+06	8.04E+06	1.98E+07	1.11E+08	3.02E+07	1.79E+07	3.54E+07	2.54E+07
Lysine	7.14E+08	7.40E+08	6.72E+08	6.74E+08	2.63E+08	8.16E+08	4.44E+08	8.18E+08	7.93E+08
Malate	8.34E+08	1.12E+09	1.01E+09	5.07E+08	1.08E+09	5.01E+08	1.00E+09	9.61E+08	1.20E+09
Malonic acid	0.00E+00	2.12E+05	2.06E+05	7.78E+05	3.71E+02	2.36E+05	3.38E+05	4.53E+05	4.93E+05
Methionine	1.93E+08	1.75E+08	1.62E+08	1.15E+09	4.74E+08	1.40E+09	3.18E+08	8.89E+08	8.20E+08
methyl-lysine (N)	3.06E+05	9.01E+04	3.99E+03	8.54E+05	1.89E+05	8.72E+05	1.01E+05	2.51E+05	3.56E+05
Methylmalonic acid	1.00E+10	8.24E+09	7.92E+09	2.38E+07	6.48E+08	2.39E+08	9.90E+08	2.19E+09	2.00E+09
Myristic acid	3.68E+07	2.91E+07	2.08E+07	6.50E+08	2.13E+08	4.44E+08	2.17E+07	1.91E+07	4.28E+07
Myristoyl-carnitine	2.21E+04	2.53E+04	0.00E+00	0.00E+00	1.98E+04	2.01E+04	0.00E+00	0.00E+00	0.00E+00
NAD+	3.96E+08	4.00E+08	3.73E+08	3.60E+07	2.18E+08	7.39E+07	1.67E+08	3.13E+08	3.28E+08
NADH	1.19E+07	1.94E+07	1.02E+07	2.20E+04	9.75E+06	1.01E+06	5.84E+05	5.40E+05	8.50E+05
NADP+	5.33E+06	3.79E+06	3.27E+06	4.85E+05	2.37E+06	7.01E+05	3.47E+06	5.01E+06	8.69E+06
NADPH	9.88E+05	1.70E+06	1.03E+06	0.00E+00	0.00E+00	0.00E+00	7.25E+04	6.12E+05	1.31E+05
N-carbamoyl-L-aspartic acid	3.62E+04	0.00E+00	7.87E+03	6.25E+04	1.52E+07	4.86E+05	3.63E+06	1.90E+06	2.80E+06
niacin / nicotinate	6.32E+06	1.06E+07	1.03E+07	1.27E+07	5.31E+06	1.49E+07	5.70E+06	1.51E+07	7.64E+06
nicotinamide	2.49E+07	6.86E+07	3.04E+07	8.50E+06	2.03E+07	1.33E+07	2.83E+07	4.90E+07	2.38E+07
nicotinamide N-oxide	2.08E+08	2.24E+08	2.26E+08	3.40E+07	5.70E+07	1.12E+08	2.24E+08	7.33E+08	4.28E+08
Octanoic acid	1.01E+07	1.09E+07	9.01E+06	2.94E+07	1.42E+07	1.15E+07	4.47E+06	5.71E+06	3.89E+06
Octanoyl-carnitine	0.00E+00	2.16E+03	0.00E+00	0.00E+00	0.00E+00	0.00E+00	0.00E+00	0.00E+00	0.00E+00
Oleamide	3.70E+06	5.62E+06	2.44E+06	1.94E+07	3.99E+07	2.96E+07	1.90E+07	1.29E+07	2.53E+07
Oleic acid	2.52E+08	2.16E+08	1.66E+08	2.89E+09	9.73E+08	2.14E+09	7.77E+07	7.93E+07	1.24E+08
O-Phosphoethanolamine	0.00E+00	2.57E+03	0.00E+00	0.00E+00	0.00E+00	1.64E+05	0.00E+00	0.00E+00	0.00E+00
Ornithine	1.03E+08	7.90E+07	9.26E+07	6.22E+07	5.50E+07	1.34E+08	1.35E+08	2.54E+08	2.46E+08
Orotic acid	8.48E+06	2.33E+07	2.44E+07	3.35E+07	3.62E+08	7.20E+07	3.92E+08	3.43E+08	4.50E+08
Oxaloacetic acid	9.69E+03	0.00E+00	1.03E+04	0.00E+00	0.00E+00	0.00E+00	6.85E+03	1.49E+05	1.41E+05
oxoadipate	0.00E+00	4.88E+04	9.25E+03	0.00E+00	0.00E+00	1.21E+04	9.51E+04	4.36E+04	5.44E+04
oxypurinol	1.60E+06	1.43E+06	1.20E+06	2.36E+07	1.80E+07	2.83E+07	7.54E+05	2.32E+05	6.53E+05
Palmitic acid	5.21E+08	5.53E+08	3.35E+08	5.57E+09	1.39E+09	3.34E+09	1.88E+08	2.14E+08	3.98E+08
Palmitoleic acid	1.17E+08	1.37E+08	9.00E+07	4.43E+09	1.68E+09	4.71E+09	4.77E+07	3.91E+07	6.68E+07
Palmitoyl-carnitine	2.45E+04	0.00E+00	0.00E+00	1.07E+04	1.94E+04	8.84E+03	0.00E+00	0.00E+00	0.00E+00
Pantetheine 4'-phosphate	1.22E+07	1.90E+07	1.50E+07	7.97E+06	1.26E+07	1.04E+07	1.44E+07	2.17E+07	1.92E+07
Pantothenate	9.01E+07	1.62E+08	1.52E+08	2.86E+07	5.01E+07	3.49E+07	7.54E+07	1.05E+08	8.22E+07
PEP	1.70E+08	1.35E+08	1.88E+08	4.37E+07	9.62E+07	4.75E+07	1.74E+08	1.24E+08	1.80E+08
Phenylalanine	2.51E+09	2.48E+09	2.55E+09	2.68E+09	1.24E+09	3.25E+09	1.28E+09	3.24E+09	2.93E+09
Phosphocholine	0.00E+00	4.30E+05	0.00E+00	3.76E+05	0.00E+00	2.49E+06	0.00E+00	0.00E+00	0.00E+00
phosphocreatine	0.00E+00	0.00E+00	0.00E+00	0.00E+00	0.00E+00	0.00E+00	0.00E+00	0.00E+00	0.00E+00
Phytanic acid	3.69E+05	2.99E+05	7.22E+04	4.08E+05	1.63E+05	8.66E+04	0.00E+00	0.00E+00	5.22E+05
Proline	1.50E+09	2.08E+09	1.49E+09	1.27E+09	1.63E+09	2.36E+09	7.17E+08	1.92E+09	1.65E+09
Propionyl-carnitine	0.00E+00	0.00E+00	8.38E+04	0.00E+00	0.00E+00	0.00E+00	0.00E+00	5.85E+04	0.00E+00
pyridoxal	6.07E+05	3.03E+05	5.23E+05	0.00E+00	8.31E+05	1.79E+05	2.43E+04	1.90E+05	5.10E+04
Pyruvate	1.16E+08	1.72E+08	1.29E+08	3.20E+07	7.10E+07	5.79E+07	6.93E+07	5.58E+07	8.58E+07
Quinolinic acid	2.08E+05	4.65E+05	7.71E+05	1.02E+06	3.77E+06	1.32E+06	7.46E+05	7.82E+05	7.65E+05
riboflavin	8.97E+06	1.29E+07	1.02E+07	1.81E+06	1.03E+07	3.48E+06	2.18E+06	3.78E+06	4.18E+06
Ribose	3.78E+07	2.99E+07	5.50E+07	8.30E+06	1.43E+07	1.19E+07	3.68E+07	2.71E+07	5.58E+07
Ribose phosphate	3.56E+06	3.22E+06	2.96E+06	9.36E+07	2.69E+08	8.53E+07	2.27E+06	2.86E+06	2.58E+06
S-Adenosyl-L-Homocysteine	0.00E+00	0.00E+00	0.00E+00	0.00E+00	8.13E+03	0.00E+00	0.00E+00	0.00E+00	0.00E+00
S-Adenosyl-L-methionine	7.07E+06	9.37E+06	7.50E+06	1.05E+07	7.01E+06	1.95E+07	8.09E+06	2.44E+07	1.15E+07
Sedoheptulose-7-phosphate (D)	1.66E+06	1.70E+06	1.43E+06	9.28E+04	2.32E+05	2.22E+05	1.05E+06	5.64E+05	1.25E+06
Serine	2.48E+07	1.95E+07	2.29E+07	1.46E+07	6.95E+06	1.16E+07	6.40E+06	8.88E+06	1.09E+07
Serotonin	1.14E+04	2.11E+04	0.00E+00	3.54E+04	2.05E+04	0.00E+00	3.76E+04	1.71E+04	3.49E+04
Stearic acid	5.67E+07	9.09E+07	5.00E+07	2.83E+08	7.80E+07	7.70E+06	4.18E+07	4.21E+07	1.17E+08
Succinic acid	9.98E+09	8.22E+09	7.90E+09	2.34E+07	6.43E+08	2.38E+08	9.86E+08	2.18E+09	2.00E+09
Succinyladenosine	3.31E+07	5.46E+07	3.82E+07	2.90E+06	5.25E+07	4.73E+06	3.39E+06	5.11E+06	8.14E+06
SuccinylCys	0.00E+00	3.10E+04	3.89E+04	4.16E+05	2.74E+04	2.97E+05	0.00E+00	1.54E+04	0.00E+00
SuccinylGSH	3.37E+04	0.00E+00	2.18E+04	8.05E+04	3.47E+04	4.37E+04	2.29E+04	6.50E+04	9.41E+04
Taurine	6.04E+05	3.75E+05	6.95E+05	1.66E+05	1.76E+05	3.65E+05	3.87E+05	2.90E+04	1.25E+05
Threonine	1.29E+08	1.74E+08	1.36E+08	3.39E+08	2.35E+08	3.84E+08	6.74E+07	1.03E+08	1.14E+08
Thymidine	1.35E+06	7.97E+05	1.73E+06	1.64E+06	2.29E+06	8.57E+05	1.33E+06	6.14E+05	1.06E+06
Tryptophan	8.10E+08	7.13E+08	7.05E+08	7.79E+08	4.35E+08	9.00E+08	2.92E+08	8.13E+08	7.75E+08
Tyrosine	1.03E+09	1.14E+09	1.05E+09	5.01E+08	4.97E+08	6.49E+08	5.28E+08	9.08E+08	8.49E+08
UDP	1.26E+07	1.02E+07	1.00E+07	1.46E+05	6.40E+06	1.10E+05	6.90E+06	6.42E+06	1.22E+07
UDP-GlcNAc	7.75E+06	1.09E+07	7.39E+06	3.75E+05	9.96E+06	9.27E+05	3.11E+05	1.88E+06	1.04E+06
UMP	9.72E+07	1.09E+08	1.11E+08	4.10E+07	1.19E+08	5.90E+07	1.44E+08	1.69E+08	2.16E+08
urate	4.63E+05	1.59E+04	4.18E+04	0.00E+00	1.09E+04	4.65E+04	1.10E+04	5.96E+05	1.07E+04
uridine	0.00E+00	0.00E+00	0.00E+00	1.47E+05	0.00E+00	1.49E+04	0.00E+00	0.00E+00	0.00E+00
Uridine 5?-diphospho-N-acetylgalactosamine	7.71E+06	1.09E+07	7.44E+06	3.83E+05	9.94E+06	9.27E+05	3.04E+05	1.87E+06	1.04E+06
uridine diphosphate galactose/glucose	1.04E+07	1.46E+07	1.00E+07	1.05E+05	4.20E+06	3.43E+05	1.34E+06	1.46E+06	2.47E+06
Valine	2.06E+09	2.46E+09	2.16E+09	1.76E+09	1.46E+09	2.16E+09	1.45E+09	2.64E+09	2.54E+09
Xanthine	1.67E+06	1.48E+06	1.23E+06	2.76E+07	2.04E+07	3.30E+07	7.81E+05	2.64E+05	6.74E+05
Xanthosine	5.78E+06	5.61E+06	3.81E+06	1.42E+07	6.54E+06	1.68E+07	4.23E+06	9.01E+06	1.29E+07
Xanthurenic acid	0.00E+00	0.00E+00	0.00E+00	0.00E+00	0.00E+00	0.00E+00	0.00E+00	0.00E+00	0.00E+00
XMP	6.53E+06	5.99E+06	4.16E+06	1.68E+06	4.07E+06	2.38E+06	2.56E+06	9.32E+06	9.72E+06
